# Supplementary material for: Metabolomics integrated with transcriptomics reveals the distribution of iridoid and crocin metabolic flux in Gardenia jasminoides Ellis
Source: PLoS One. 2021 Sep 10;16(9):e0256802. doi: 10.1371/journal.pone.0256802 (PMC8432746; doi:10.1371/journal.pone.0256802)
Supplement: S1 Table — (XLSX) [file pone.0256802.s002.xlsx]

## Sheet: Sheet1
Table S1. The primers for qRT-PCR
Gene name	Unigene ID	Forward primer (5'-3)	Forward primer (5'-3)
actin	--	TCCTCTTCCAGCCTTCTATCAT	GAACCACCACTGAGCACAAT
DXS-1	Cluster-6394.32347	ATGGCGGTTTCAGGTGCTAT	TCAGCATGCAGTTACCTGTT
DXS-2	Cluster-6394.7266	GCCGGTCCTTATTCACACCA	TCTGCTGGTGCCATGACAAT
DXS-3	Cluster-6394.8526	AGTTCATGCAGGAATGGCCA	GAGCCGTACCCAAGTAGAGC
DXR-1	Cluster-6394.20265	GGGATTGGCCAGTTGACAAAT	CGCATGTTAGCTCCACAACC
HDR-1	Cluster-6394.18031	CACTGCTACCAAGGACCTCG	GGGCAGGTTGTGTCGACTAT
GPPS-1	Cluster-6394.3983	CTTCCCTTGACGGACAGGAC	CGCAGCTAGGTTTAGGCTCA
GGPPS-1	Cluster-6394.27537	ACAGCCATTCCTTTCCCCTC	CCTGGCCAACTCACCAATCA
GES-1	Cluster-6394.3925	ACAAGCTGACCTTTGCTCGA	TGCTCCTCCTTTGCAGTTCC
G10H-1	Cluster-6394.20184	ACCGTTGTGCTGGGATTTCT	GGTCGGTCAAGTCCTTGGAG
G10H-2	Cluster-6394.22164	GGCAATGGCGGAGTTACTCA	GACAGCTCGCAATGGAAGTG
G8O-1	Cluster-6394.17025	CCAAGAAATGATAGACTTTGCAGCA	GACATCGGCTTTCAGCAGGC
G8O-2	Cluster-6394.26374	GACCCCAAACCCTCCAGAAA	TCCGAATGACACATCCCACA
10-HGO-1	Cluster-6394.32835	GCAGGAAATTCCAATGGATGAGTT	TCAGAACTTGACAACGACCTTGA
IS-1	Cluster-6394.3952	TGTATGTTGGGTTGGGTCGG	CCATTTCCAGCCCAAACTGC
UGTs-I-1	Cluster-6394.22477	CCTGGCTGCAATCCATGGTA	TTCTGGCAATGCTTCCTCGA
UGTs-I-2	Cluster-6394.24972	TCCAACATGGGAAAGCTGCT	TCCATGCACGAGTTCCATCC
UGTs-I-3	Cluster-6394.19145	GGGATCTTGGGAAACTGCAAAT	ACCTTTGAGTGGTGTGTAGC
HMGS-1	Cluster-6394.13754	AGTTCCATTGATGAGGCTGCA	GGGCAGTGATCCATTCTCACA
HMGR-2	Cluster-6394.20158	TAACTCACTTGACCACCGCC	ATGGGATATCGCCGGAAACC
HMGR-3	Cluster-6394.12073	CTAGGCCGTCTCCCCAATTC	CGGCTGGGACATTATCGGAA
MK-1	Cluster-6394.19255	GGTGAACAATGCAGCAGAGC	GCAGCCTGCATGAATCAGTG
FPPS-1	Cluster-6394.28743	GCATGTGCATTGCTTATGGCT	AAGAGGACAGGATTGCATCAG
FPPS-2	Cluster-6394.7195	AGGGCTCTCAGTTGTTGACAG	GCTTCAGAACGAGACAAAGAGG
SS-1	Cluster-6394.20377	GTGAAGATGAGGCGTGGTCT	TTCCTCGGTTCGCAGATAGA
PSY-1	Cluster-6394.20185	GAACACCATCATTTGCAGCCA	TGTTGCAGTCGTTTGCTTCA
PDS-1	Cluster-6394.22370	GAAACCCAATTTTGCGCCAAA	GTGTGATATTTCCACCTGCACC
Z-ISO-1	Cluster-6394.19655	CGCAGCTTCTCAAACAACCC	AGGTGATGTAGCCAAGGCAC
ZDS-1	Cluster-6394.20056	GGAAAGTTCACATGGCTTGTTCA	GCAAGACAGATTGAAGGACCATTT
CCD-1	Cluster-6394.26865	CACCCCAAAATCGACCCTGA	ATGCCTCCACACAATCCCAG
CCD-2	Cluster-6394.20229	GGGCCCTACCACTTTTTCGA	GAAGGCCGTGTCATGGAGAA
CCD-3	Cluster-6394.20229	TGAGGTGGTGGAAGGCTTTC	GAAATGGAGGCATTAGCGCG
ALDH-1	Cluster-6394.19872	ACAGGAAAGACGTTTGAGACA	ACAGACCTTAACTACTGAAACCCA
ALDH-2	Cluster-6394.21807	CGGCTGTTTGCAACGGAAAA	AGCAAAGACCTGAGACAGAATCA
ALDH-3	Cluster-6394.23207	CCAAGAACTGGCGAGGTGAT	GAGCTAATTGCAGCACCAGC
ALDH-4	Cluster-6394.18648	TGGCCGACTTCTTGATGTGT	CCAGGTTGAGCGTCTCATGT
ALDH-5	Cluster-6394.20156	GCGACATCGTCTGTTCTTGC	AGGCCCAAAGATCTCCTCCT
NCED-1	Cluster-6394.9837	ACGCCTCCATCACCAAACAT	GCAGAAGGTGGCTCTTCCTT
NCED-2	Cluster-6394.18161	CCATGACCACCATCTTGCCT	GGCAGGCTCAAAGAGTGGAT
UGTs-1	Cluster-6394.9180	ATGGACATCAAGCACCAGCA	CGGTAAGAGAAAGGTCGGCA
UGTs-2	Cluster-6394.10796	CCACGCCTGCTTTTCATGAG	GGACCCCAGCAACTAAGGTC
UGTs-3	Cluster-6394.23134	AAGATTGTCCCGGTTGGTCC	GTGCCCTTTTTGTCGACCAC
UGTs-4	Cluster-6394.17392	GCTCTGCATCCTGACTTGGT	ATTGCTGAGCTCAAGACCCC
