# Supplementary material for: Metabolomics integrated with transcriptomics reveals the distribution of iridoid and crocin metabolic flux in Gardenia jasminoides Ellis
Source: PLoS One. 2021 Sep 10;16(9):e0256802. doi: 10.1371/journal.pone.0256802 (PMC8432746; doi:10.1371/journal.pone.0256802)
Supplement: S2 Table — (XLSX) [file pone.0256802.s003.xlsx]

## Sheet: Sheet1
Table S2 The distribution of splicing length
Transcript length interval	200-500bp	500-1kbp	1k-2kbp	>2kbp	Total
Number of transcripts	30028	36690	48008	91564	206290
Number of Genes	14350	13980	9431	14897	52658
