# Supplementary material for: Metabolomics integrated with transcriptomics reveals the distribution of iridoid and crocin metabolic flux in Gardenia jasminoides Ellis
Source: PLoS One. 2021 Sep 10;16(9):e0256802. doi: 10.1371/journal.pone.0256802 (PMC8432746; doi:10.1371/journal.pone.0256802)
Supplement: S3 Table — (XLSX) [file pone.0256802.s004.xlsx]

## Sheet: Sheet1
Table S3	KEGG enrichment analysis of differential expression genes related to iridoid and crocin biosynthesis
Group	Pathway_term	Rich_factor	Qvalue	Gene number
FP VS FS	Ubiquinone and other terpenoid-quinone biosynthesis	0.213115	0.00780258	13
	Sesquiterpenoid and triterpenoid biosynthesis	0.269231	0.0454011	7
	Monoterpenoid biosynthesis	0.384615	0.0454011	5
GFS VS GFP	Phenylpropanoid biosynthesis	0.193878	0.0132111	38
	Monoterpenoid biosynthesis	0.384615	0.11966	5
GFS VS FS	Phenylpropanoid biosynthesis	0.27551	0.00053876	54
	Carotenoid biosynthesis	0.328571	0.00982772	23
	Terpenoid backbone biosynthesis	0.258065	0.187873	16
	Phenylalanine, tyrosine and tryptophan biosynthesis	0.258621	0.190735	15
	Sesquiterpenoid and triterpenoid biosynthesis	0.307692	0.257243	8
GFP VS FP	Phenylpropanoid biosynthesis	0.352041	7.11865e-09	69
	Carotenoid biosynthesis	0.428571	2.56864e-05	30
	Sesquiterpenoid and triterpenoid biosynthesis	0.346154	0.181512	9
	Phenylalanine, tyrosine and tryptophan biosynthesis	0.241379	0.230677	14
	Diterpenoid biosynthesis	0.318182	0.262804	7
