# Supplementary material for: Metabolomics integrated with transcriptomics reveals the distribution of iridoid and crocin metabolic flux in Gardenia jasminoides Ellis
Source: PLoS One. 2021 Sep 10;16(9):e0256802. doi: 10.1371/journal.pone.0256802 (PMC8432746; doi:10.1371/journal.pone.0256802)
Supplement: S4 Table — (XLSX) [file pone.0256802.s005.xlsx]

## Sheet: Sheet1
Table S4 The fpkm of the 24 selected genes
Genes	FPKM VALUE
	GFS	GFP	FS	FP
DXS-1	3.66333	102.8	0.09	0.0666667
DXS-2	9.97	8.60333	9.68667	8.79
DXS-3	16.61	13.1333	6.1	1.44
DXR-1	22.0433	114.903	29.02	22.4
HDR-1	154.937	286.803	182.213	164.077
GPPS-1	9.23667	29.24	0.986667	1.76667
GGPPS-1	94.7933	48.6467	203.387	186.09
GES-1	1.87667	94.1367	0.01	0
G10H-1	10.66	249.76	189.487	321.623
G10H-2	11.2233	7.89	27.0233	29.9467
G8O-1	32.42	13.4133	11.3067	6.91667
G8O-2	26.47	14.9767	11.1067	7
10-HGO-1	46.0633	1026.03	0	0.0766667
IS-1	9.69667	181.093	0	0
UGTs-I-1	10.7133	3.21	1.29333	0.18
UGTs-I-2	21.4033	15.16	1.05333	0.0566667
UGTs-I-3	15.1033	8.83	1.86667	0.98
HMGS-1	59.55	19.0667	34.7367	23.3333
HMGR-2	13.6867	28.75	7.92333	21.0633
HMGR-3	36.1	5.87	58.0867	24.5233
MK-1	5.72	6.7	13.33	28.8767
FPPS-1	11.7233	5.93667	6.1	2.02
FPPS-2	9.65	11.2667	7.23667	5.04
SS-1	54.7067	45.8933	71.22	64.0433
