# Supplementary material for: Metabolomics integrated with transcriptomics reveals the distribution of iridoid and crocin metabolic flux in Gardenia jasminoides Ellis
Source: PLoS One. 2021 Sep 10;16(9):e0256802. doi: 10.1371/journal.pone.0256802 (PMC8432746; doi:10.1371/journal.pone.0256802)
Supplement: S5 Table — (XLSX) [file pone.0256802.s006.xlsx]

## Sheet: Sheet1
Table S5 The fpkm of the 18 selected genes
Genes	FPKM VALUE
	GFS	GFP	FS	FP
PSY-1	32.5067	64.4533	291.34	327.733
PDS-1	13.7733	13.0433	35.93	30.92
Z-ISO-1	9.71667	27.6133	111.713	91.38
ZDS-1	29.74	72.08	157.357	164.267
CCD-1	10.74	1.61333	19.2867	19.8667
CCD-2	2.85333	6.09	766.373	894.24
CCD-3	4.97	5.24	588.23	703.14
ALDH-1	11.61	8.21	23.17	83.375
ALDH-2	2.71667	4.08667	14.56	25.6733
ALDH-3	1.82667	41.9967	348.823	248.85
ALDH-4	18.4267	17.3467	30.5533	28.2667
ALDH-5	13.3667	23.97	76.2867	78.29
NCED-1	0.106667	0.103333	1.24667	1.12
NCED-2	7.125	5.27333	7.57667	23.73
UGTs-1	12.6767	3.43	48.96	9.59667
UGTs-2	1.28	0.07	15.9967	4.65
UGTs-3	12.78	5.56333	9.1	17.095
UGTs-4	31.67	12.9533	215.283	163.24
