# Supplementary material for: Metabolomics integrated with transcriptomics reveals the distribution of iridoid and crocin metabolic flux in Gardenia jasminoides Ellis
Source: PLoS One. 2021 Sep 10;16(9):e0256802. doi: 10.1371/journal.pone.0256802 (PMC8432746; doi:10.1371/journal.pone.0256802)
Supplement: S6 Table — (XLSX) [file pone.0256802.s007.xlsx]

## Sheet: Sheet1
Table S6 Ion abundance of metabolites in samples.
Metabolite	Ion abundance
	GFS	GFP	FS	FP
Gardenoside	1.75887e+06	4346900	8.17743e+06	491306
Geniposide	8.66463e+06	2.77393e+06	4.55123e+06	2.72387e+06
Shanzhiside methyl ester	1.31164e+06	618140	388581	321099
Shanzhiside	659567	831630	446010	815950
Genipin O-glucopyranosyl-O-glucopyranoside	495340	536040	1090580	8292800
Genipin 1-gentiobioside	3.13557e+06	9	16675700	5.52037e+07
6''-O-p-Coumaroylgenipin gentiobioside	7300.23	11659.5	1.42185e+06	8.48727e+06
6''-O-trans-Caffeoylgenipin gentiobioside	22896.3	72225	84692	608550
6''-O-trans-Sinapoylgenipin gentiobioside	33986.7	9	984143	2.98703e+06
Crocin 1	11163.4	13257.3	1648700	2379100
Crocin 2	9	2549.95	1851100	1.15423e+06
Crocin 3	9	9	776397	776503
Total Crocin	11181.4	15816.3	4.2762e+06	4309830
